# Supplementary material for: Genetic diversity of porcine circoviruses 2 and 3 circulating among wild boars in the Moscow Region of Russia
Source: Front Vet Sci. 2024 Jun 26;11:1372203. doi: 10.3389/fvets.2024.1372203 (PMC11233533; doi:10.3389/fvets.2024.1372203)
Supplement: Supplementary file 1 [file Table_1.XLSX]

## Sheet: Supplementary Table 1
Wild boar ID	Gender	Age	Weight	District	Hunting year	Sample code	PCV-2	GenBank accession number	PCV-3	GenBank accession number
1	-			Orekhovo-Zuevsky	2021	1P*	negative		negative
						1N*	negative		negative
						1S*	negative		negative
2	-	<1 y.o.		Yegoryevsky	2021	2P	positive		negative
						2N	positive	OR960655	negative
						2S	positive		negative
3	M	<1 y.o.	18 kg	Pavlovo-Posadsky	2021	3P	negative		negative
						3N	negative		negative
						3S	negative		negative
4	-			Orekhovo-Zuevsky	2022	4P	negative		negative
						4N	negative		negative
						4S	negative		negative
5	-	>1 y.o.		Yegoryevsky	2021	5P	positive		negative
						5N	positive	OR960656	negative
						5S	positive		negative
6	-	<1 y.o.		Yegoryevsky	2021	6P	positive		negative
						6N	positive	OR960657	negative
						6S	positive		negative
7	-	>1 y.o.		Yegoryevsky	2021	7P	positive		negative
						7N	positive	OR960658	negative
						7S	positive		negative
8	-			Orekhovo-Zuevsky	2021	8P	negative		negative
						8N	negative		negative
						8S	negative		negative
9	-			Orekhovo-Zuevsky	2022	9P	negative		negative
						9N	negative		negative
						9S	negative		negative
10	F	>1 y.o.	45 kg	Solnechnogorsky	2022	10P	positive		negative
						10N	positive	OR960674	negative
						10S	positive		positive
11	M	5 y.o.	110 kg	Solnechnogorsky	2022	11P	positive		negative
						11N	positive		negative
						11S	negative		negative
12	M	<1 y.o.	22 kg	Solnechnogorsky	2022	12P	positive		negative
						12N	positive	OR960659	negative
						12S	positive		negative
13	F	<1 y.o.	30 kg	Solnechnogorsky	2022	13P	positive		positive
						13N	positive	OR960660	positive
						13S	positive		negative
14	F	<1 y.o.	20 kg	Taldomsky	2022	14P	negative		negative
						14N	positive	OR960661	negative
						14S	negative		negative
15	M	<1 y.o.		Taldomsky	2022	15P	negative		negative
						15N	negative		negative
						15S	negative		positive
16	M	<1 y.o.		Taldomsky	2022	16P	negative		negative
						16N	negative		negative
						16S	negative		negative
17	M		25 kg	Taldomsky	2021	17P	negative		negative
						17N	negative		negative
						17S	negative		negative
18	M		25 kg	Taldomsky	2021	18P	negative		positive
						18N	negative		negative
						18S	negative		positive	OR960670
19	F	<1 y.o.	17 kg	Solnechnogorsky	2021	19P	positive		negative
						19N	positive	OR960662	negative
						19S	positive		negative
20	M	<1 y.o.	18 kg	Solnechnogorsky	2021	20P	positive		negative
						20N	positive	OR960663	negative
						20S	positive		negative
21	-	<1 y.o.		Klinsky	2021	21P	negative		negative
						21N	positive		negative
						21S	negative		negative
22	-	2 y.o.		Klinsky	2021	22P	positive		negative
						22N	positive	OR960664	positive
						22S	positive		positive	OR960671
23	-			Dmitrovsky	2022	23P	positive		negative
						23N	positive	OR960665	negative
						23S	negative		negative
24	-			Dmitrovsky	2022	24P	negative		negative
						24N	negative		negative
						24S	negative		positive	OR960672
25	-			Dmitrovsky	2022	25P	positive		negative
						25N	positive	OR960666	negative
						25S	negative		positive	OR960673
26	-			Dmitrovsky	2022	26P	positive		negative
						26N	negative		negative
						26S	positive	OR960667	negative
27	M	<1 y.o.	25 kg	Solnechnogorsky	2023	27P	negative		negative
						27N	negative		negative
						27S	negative		negative
28	F	4 y.o.	90 kg	Solnechnogorsky	2023	28P	positive		negative
						28N	positive	OR960668	negative
						28S	positive		negative
29	M	<1 y.o.	28 kg	Solnechnogorsky	2023	29P	negative		negative
						29N	positive		negative
						29S	negative		negative
30	F	<1 y.o.		Ruzsky	2023	30P	positive		negative
						30N	positive	OR960669	negative
						30S	positive		negative
The Legend
*
P - lung
N - node
S - spleen
